# Supplementary material for: Oxidative and Inflammatory Mechanisms Induced by Intermittent Hypoxia Leading to Vascular Alterations in Rodents: A Systematic Review and Meta‐Analysis
Source: Oxid Med Cell Longev. 2026 Jan 14;2026:9967028. doi: 10.1155/omcl/9967028 (PMC12802560; doi:10.1155/omcl/9967028)
Supplement: Supplementary file 3 — Supporting Information 3 Table S1: Full description of included studies, parameters evaluated, and details of hypoxic score calculation. [file OMCL-2026-9967028-s002.xlsx]

## Sheet: description wild type studies
author	Journal	pmid	year	species	strain	Body weight (grams)	gender	age	diet	FiO2 (%)	duration of hypoxic phase (seconds)	duration of reoxygenation phase (seconds)	duration of cycles per day (hours)	total duration of exposure (days)	aortic wall apoptosis	leukocytes infiltration	inflammatory cytokines	oxydative stress	enos	Score Tercile FiO2	Score Tercile duration of hypoxic phase	Score Tercile duration of cycles per day	Score Tercile total duration of exposure	Score Tercile duration of reoxygenation phase	Hypoxic burden score
J. Zhu et al	Clin Hemorheol Microcirc	31683472	2019	rat	sprague dawley	190	m	nm	standard	10	30	60	8	35			●		●	1	1	1	2	2	3
Li JR	plos one	29641598	2018	rat	sprague dawley	205	m	nm	standard	9	90	90	8	21					●	1	2	1	1	2	3
Chen L	Cardiovasc pathol	28985491	2017	rat	sprague dawley	195	m	nm	standard	9	90	90	8	21					●	1	2	1	1	2	3
Lan XF	Sci Rep	28871193	2017	mice	C57BL/6	nm	f	7	nm	5	10	80	8	28				●		3	1	1	2	2	5
Zhang Y	Biochem Biophys Res Commun.	28822761	2017	mice	C57BL/6	nm	m	7	standard and high fat	6.5	30	30	12	42			●	●		2	1	2	2	1	6
Cortese R	Sci Rep.	28240319	2017	mice	C57BL/6	nm	nm	nm	standard	6	90	90	12	140		●				2	2	2	3	2	7
Ren J	sleep breath	28190165	2017	rat	sprague dawley	235	m	nm	standard	8	240	350	8	56	●					1	3	1	3	3	5
Wang JW	Physiol Rep.	28057852	2017	rat	sprague dawley	260	m	nm	standard	9	90	90	8	21					●	1	2	1	1	2	3
Gras E	J Appl Physiol	26679613	2016	mice	C57BL/6	nm	nm	8	standard	5	30	30	8	14			●			3	1	1	1	1	5
Poulain L	Mediators Inflamm.	25873766	2015	mice	C57BL/6	nm	m	17	standard	5	30	30	8	28			●			3	1	1	2	1	6
Krause BJ	J Hypertens	25629363	2015	rat	sprague dawley	200	m	nm	standard	5	20	280	8	21					●	3	1	1	1	3	3
Gileles-Hillel A	Am J Respir Crit Care Med.	25317468	2014	mice	C57BL/6	nm	m	8	standard	6	90	90	12	42		●				2	2	2	2	2	6
Zhou S	Oxid Med Cell Longev.	25177426	2014	mice	129S1	nm	nm	nm	standard	8	60	60	12	3, 7, 21 and 56	●		●	●	●	1	2	2	3	2	6
Badran M	Sleep Med.	24767726	2014	mice	C57BL/6	26.5	m	9	standard and high fat	5	30	30	12	42					●	3	1	2	2	1	7
Yang YY	Chin Med J	24286417	2013	rat	sprague dawley	180	m	8	standard	10	110	110	8	28	●					1	3	1	2	3	4
Schulz R	J Hypertens.	24270180	2014	mice	C57BL/6	nm	m	8.5	standard	7	120	120	8	42				●		2	3	1	2	3	5
Kaczmarek E	PLoS One.	23923005	2013	mice	C57BL/6	22.5	m	10.5	standard	5.5	30	30	12	28					●	2	1	2	2	1	6
Hung MW	J Pineal Res.	23869411	2013	rat	sprague dawley	nm	m	4	standard	5	30	30	8	14			●	●	●	3	1	1	1	1	5
Guo QH	Clin Exp Pharmacol Physiol.	23662699	2013	rat	sprague dawley	195	m	nm	standard	9	60	60	8	21					●	1	2	1	1	2	3
Song D	Biochim Biophys Acta.	22846605	2012	mice	C57BL/6	nm	nm	7	standard and high fat	6	30	30	8	140		●				2	1	1	3	1	6
Marcus NJ	Respir Physiol Neurobiol.	22728949	2012	rat	sprague dawley	427	m	13.5	standard	10	105	135	12	28				●		1	3	2	2	3	5
Peng YJ	J Appl Physiol	22016368	2012	rat	sprague dawley	250	m	nm	standard	5	100	300	8	14				●		3	3	1	1	3	5
Arnaud C	Am J Respir Crit Care Med.	21680945	2011	mice	C57BL/6	nm	m	8	standard	5	30	30	8	14		●	●			3	1	1	1	1	5
Yang R	Am J Physiol Heart Circ Physiol.	21278136	2011	mice	C57BL/6	25	m	10	standard	5	30	30	12	28					●	3	1	2	2	1	7
Del Rio R	Eur Respir J.	19996187	2010	rat	sprague dawley	200	m	nm	standard	5	20	280	8	21			●			3	1	1	1	3	3
Philippi NR	Respir Physiol Neurobiol.	19969108	2010	rat	sprague dawley	435	m	14 to 22	standard	10	120	120	12	3, 14, 28 and 56			●	●		1	3	2	3	3	6
Snow JB	J Appl Physiol	17947499	2008	rat	sprague dawley	300	m	nm	standard	5	90	90	7	14					●	3	2	1	1	2	5
Tahawi Z	J Appl Physiol	11299297	2001	rat	sprague dawley	350	m	13	standard	2.5	15	15	7	35					●	3	1	1	2	1	6
Yan YR	Free radical biology & medicine	33571641	2021	rat	sprague dawley	nm	m	5	nm	5	20	40	6	42	●			●	●	3	1	1	2	2	5
Mentek M	Investigative ophthalmology & visual science	30383197	2018	rat	wistar	287	m	7	standard	5	30	30	8	14				●		3	1	1	1	1	5
Castro-Grattoni AL	Sleep	33417710	2021	mice	C57BL/6	nm	f	8 and 78	standard	5	20	40	6	56			●	●	●	3	1	1	3	2	6
Arnaud C	Journal of the American Heart Association	29371201	2018	mice	C57BL/6	nm	m	12	standard	5	30	30	8	14			●	●	●	3	1	1	1	1	5
Guo C	Journal of immunology research	35935584	2022	rat	sprague dawley	nm	m	8	standard	7	60	30	8	56			●			2	2	1	3	1	7
Hernández-Bustabad A	American journal of physiology. Gastrointestinal and liver physiology	35916415	2022	rat	sprague dawley	nm	m	6	standard and high fat	9	90	90	12	14 and 28			●		●	1	2	2	2	2	5
Ribon-Demars A	Acta physiologica (Oxford, England)	29947475	2019	rat	sprague dawley	275	F	9	standard	10	120	190	8	7 and 35				●		1	3	1	2	3	4
Badran M	Oxidative medicine and cellular longevity	31093313	2019	mice	C57BL/6	36.6	m	10	standard	5.5	30	30	12	56			●	●		2	1	2	3	1	7
Rubies C	Scientific reports	31391506	2019	Rat	sprague dawley	275	m	nm	standard	0	15	45	1.5	0 and 21				●	●	3	1	1	1	2	4
Bi R	Journal of cellular biochemistry	30520138	2019	mice	C57BL/6	nm	m	9	standard	5	30	30	12	0 and 56			●			3	1	2	3	1	8
Ding H	Journal of thoracic disease	32642094	2020	mice	C57BL/6	22.5	nm	6.5	nm	6.5	30	30	12	30	●					2	1	2	2	1	6
Zhao F	Frontiers in pharmacology	35983375	2022	mice	C57BL/6	25	m	10	nm	10	90	90	8	28	●			●	●	1	2	1	2	2	4
Wang J	Sleep & breathing = Schlaf & Atmung	36719525	2023	rat	sprague dawley	200	m	nm	standard	7.5	180	180	8	42			●			1	3	1	2	3	4
Zhao F	Journal of ginseng research	36644390	2023	mice	C57BL/6	nm	m	nm	nm	10	90	90	8	28					●	1	2	1	2	2	4
Ozcan B	Antioxidants (Basel, Switzerland)	36552534	2022	rat	wistar	310	m	6	standard	5	30	30	8	14				●		3	1	1	1	1	5
Zhang S	Molecular Medicine	39732653	2024	rat	sprague dawley	nm	m	8	standard	7	60	30	8	56			●	●		2	2	1	1	3	7
Li D	Pharmaceutical Biology	37431236	2023	mice	C57BL/6	24	m	12	nm	5	90	90	8	84				●		3	2	2	1	3	7
Xu C	Sleep and Breathing	37391539	2023	mice	C57BL/6 J	nm	m	4	nm	5	150	150	8	84		●				3	3	3	1	3	7
Zhao Y	Eur J Pharmacol	40058751	2025	mice	C57BL/6	22.5	m	6	nm	6.5	60	60	8	42	●					2	2	2	1	3	6
ApoE -/-
Kato R	Eur J Pharmacol.	26276396	2015	mice	APO E-/-	nm	m	8	high fat	5	30	30	8	10				●		3	1	1	1	1	5
Tuleta I	Atherosclerosis.	25150938	2014	mice	APO E-/-	nm	m+f	11	high fat	5	60	60	8	42				●		3	2	1	2	2	6
Poulain L	Eur Respir J.	24072212	2014	mice	APO E-/-	29	m	20	standard	5	30	30	8	42		●				3	1	1	2	1	6
Fang G	Am J Pathol.	22940439	2012	mice	APO E-/-	nm	m+f	7	standard	6	30	30	8	63			●			2	1	1	3	1	6
Arnaud C	Atherosclerosis.	21917260	2011	mice	APO E-/-	30.4	m	20	standard	5	30	30	8	14		●				3	1	1	1	1	5
Zeng X	Journal of translational medicine	29673358	2018	mice	APO E-/-	nm	m	21	high fat	6	10	30	9	35		●	●			2	1	2	2	1	6
Xu C	Oxidative medicine and cellular longevity	34970414	2021	mice	ApoE-/- C57BL/6	nm	m	8	standard	9	60	60	8	28		●	●	●		1	2	1	2	2	4
Tan H	Journal of the American Heart Association	37026550	2023	mice	APO E-/-	nm	m	8	high fat	5.5	120	60	12	8		●				2	3	2	1	2	6
nm = non mentioned
