# Supplementary material for: Oxidative and Inflammatory Mechanisms Induced by Intermittent Hypoxia Leading to Vascular Alterations in Rodents: A Systematic Review and Meta‐Analysis
Source: Oxid Med Cell Longev. 2026 Jan 14;2026:9967028. doi: 10.1155/omcl/9967028 (PMC12802560; doi:10.1155/omcl/9967028)
Supplement: Supplementary file 4 — Supporting Information 4 Table S2: Syrcle analysis for the risk of bias of included studies. [file OMCL-2026-9967028-s001.xlsx]

## Sheet: syrcle
Articles				Selection bias			Performance bias		Detection bias		attrition bias	Reporting bias
1er auteur	Journal	PMID	year	Sequence generation	baseline characteristics	allocation concealment	randomized housing	blinding of investigators	random outcome assessment	blinding during outcome assessment	incomplete outcome data	selective outcome reporting
J. Zhu et al	Clin Hemorheol Microcirc	31683472	2019	L	L	U	U	U	U	U	U	U
Li JR	plos one	29641598	2018	L	L	U	U	U	U	U	L	L
Chen L	Cardiovasc pathol	28985491	2017	L	U	U	U	U	U	U	L	L
Lan XF	Sci Rep	28871193	2017	L	U	U	U	U	U	U	H	H
Zhang Y	Biochem Biophys Res Commun.	28822761	2017	U	U	U	U	U	U	U	U	H
Cortese R	Sci Rep.	28240319	2017	U	H	U	U	U	U	U	U	U
Ren J	sleep breath	28190165	2017	L	U	U	U	U	U	U	L	L
Wang JW	Physiol Rep.	28057852	2017	L	U	U	U	U	U	U	L	U
Gras E	J Appl Physiol	26679613	2016	L	U	U	U	U	U	U	L	U
Poulain L	Mediators Inflamm.	25873766	2015	U	U	U	U	U	U	U	L	U
Krause BJ	J Hypertens	25629363	2015	L	L	U	U	U	U	U	L	U
Gileles-Hillel A	Am J Respir Crit Care Med.	25317468	2014	U	U	U	U	U	U	U	H	U
Zhou S	Oxid Med Cell Longev.	25177426	2014	U	H	U	U	U	U	U	L	L
Badran M	Sleep Med.	24767726	2014	U	L	U	U	U	U	U	H	H
Yang YY	Chin Med J	24286417	2013	L	L	U	U	U	U	U	L	L
Schulz R	J Hypertens.	24270180	2014	L	U	U	U	U	U	U	U	U
Kaczmarek E	PLoS One.	23923005	2013	U	H	U	U	U	U	U	H	U
Hung MW	J Pineal Res.	23869411	2013	L	U	U	U	U	U	U	L	L
Guo QH	Clin Exp Pharmacol Physiol.	23662699	2013	L	U	U	U	U	U	U	H	U
Song D	Biochim Biophys Acta.	22846605	2012	U	U	U	U	U	U	U	U	U
Marcus NJ	Respir Physiol Neurobiol.	22728949	2012	U	L	U	U	U	U	U	U	U
Peng YJ	J Appl Physiol	22016368	2012	U	U	U	U	U	U	U	H	U
Arnaud C	Am J Respir Crit Care Med.	21680945	2011	L	U	U	U	U	U	L	U	U
Yang R	Am J Physiol Heart Circ Physiol.	21278136	2011	U	L	U	U	U	U	U	H	U
Del Rio R	Eur Respir J.	19996187	2010	L	U	U	U	U	U	U	L	L
Philippi NR	Respir Physiol Neurobiol.	19969108	2010	U	U	U	U	U	U	L	U	L
Snow JB	J Appl Physiol	17947499	2008	U	U	U	U	U	U	L	L	L
Tahawi Z	J Appl Physiol	11299297	2001	U	L	U	U	U	U	U	L	U
Yan YR	Free radical biology & medicine	33571641	2021	U	L	U	U	U	U	U	L	L
Mentek M	Investigative ophthalmology & visual science	30383197	2018	U	L	U	U	U	U	U	L	L
Castro-Grattoni AL	Sleep	33417710	2021	U	L	U	U	U	U	U	L	L
Arnaud C	Journal of the American Heart Association	29371201	2018	U	L	U	U	U	U	U	L	L
Guo C	Journal of immunology research	35935584	2022	U	L	U	U	U	U	U	L	L
Hernández-Bustabad A	American journal of physiology. Gastrointestinal and liver physiology	35916415	2022	L	H	U	U	U	U	U	H	H
Ribon-Demars A	Acta physiologica (Oxford, England)	29947475	2019	U	L	U	U	U	U	U	U	L
Badran M	Oxidative medicine and cellular longevity	31093313	2019	U	L	U	U	U	U	U	H	H
Rubies C	Scientific reports	31391506	2019	L	L	U	U	U	U	U	U	U
Bi R	Journal of cellular biochemistry	30520138	2019	H	L	U	U	U	U	U	U	U
Ding H	Journal of thoracic disease	32642094	2020	H	U	U	U	U	U	U	U	U
Zhao F	Frontiers in pharmacology	35983375	2022	L	l	U	U	U	U	U	U	U
Wang J	Sleep & breathing = Schlaf & Atmung	36719525	2023	L	l	U	U	U	U	U	U	U
Zhao F	Journal of ginseng research	36644390	2023	L	h	U	U	U	U	U	U	U
Ozcan B	Antioxidants (Basel, Switzerland)	36552534	2022	L	L	U	U	U	U	U	H	L
Zhang S	Molecular Medicine	39732653	2024	L	U	U	U	U	U	U	L	L
Li D	Pharmaceutical Biology	37431236	2023	H	L	U	U	U	U	U	H	U
Xu C	Sleep and Breathing	37391539	2023	U	U	U	U	U	U	U	H	U
Zhao Y	Eur J Pharmacol	40058751	2025	L	L	U	U	U	U	U	H	U
ApoE -/- studies
Kato R	Eur J Pharmacol.	26276396	2015	U	U	U	U	U	L	U	H	U
Tuleta I	Atherosclerosis.	25150938	2014	L	U	U	U	U	U	U	U	U
Poulain L	Eur Respir J.	24072212	2014	U	L	U	U	U	U	U	H	U
Fang G	Am J Pathol.	22940439	2012	U	U	U	U	U	L	U	H	U
Arnaud C	Atherosclerosis.	21917260	2011	U	L	U	U	U	U	U	U	U
Zeng X	Journal of translational medicine	29673358	2018	L	L	U	U	U	U	U	H	H
Xu C	Oxidative medicine and cellular longevity	34970414	2021	H	L	U	U	U	U	U	U	U
Tan H	Journal of the American Heart Association	37026550	2023	L	U	U	U	U	U	U	L	L
